# Supplementary material for: Interpretable machine learning-based prediction of 28-day mortality in ICU patients with sepsis: a multicenter retrospective study
Source: Front Cell Infect Microbiol. 2025 Jan 8;14:1500326. doi: 10.3389/fcimb.2024.1500326 (PMC11751000; doi:10.3389/fcimb.2024.1500326)
Supplement: Supplementary file 1 [file Table1.xls]

## Sheet: Descr
Table S1 Baseline characteristics in the training and validation set
	[ALL] N=4564	Test N=1370	Train N=3194	p.overall
grouped	0.12 (0.33)	0.12 (0.32)	0.13 (0.33)	0.297
Gender:				0.727
0	2219 (48.62%)	672 (49.05%)	1547 (48.43%)
1	2345 (51.38%)	698 (50.95%)	1647 (51.57%)
Age	67.00 [56.00;77.00]	67.00 [55.00;77.00]	66.00 [56.00;77.00]	0.845
Ethnicity:				0.018
0	3615 (79.21%)	1118 (81.61%)	2497 (78.18%)
1	418 (9.16%)	114 (8.32%)	304 (9.52%)
2	265 (5.81%)	64 (4.67%)	201 (6.29%)
3	131 (2.87%)	39 (2.85%)	92 (2.88%)
4	47 (1.03%)	18 (1.31%)	29 (0.91%)
5	88 (1.93%)	17 (1.24%)	71 (2.22%)
Hospital.discharge.year:				0.386
2014	1898 (41.59%)	556 (40.58%)	1342 (42.02%)
2015	2666 (58.41%)	814 (59.42%)	1852 (57.98%)
Admission.Weight	77.70 [64.00;95.30]	77.28 [64.00;94.50]	77.91 [64.00;95.95]	0.493
BMI	27.34 [22.97;33.11]	27.12 [22.82;32.47]	27.43 [23.02;33.27]	0.275
LOSU_D	3.08 [1.91;5.81]	3.10 [1.88;5.75]	3.07 [1.92;5.82]	0.887
GCS	14.00 [10.00;15.00]	14.00 [10.00;15.00]	14.00 [10.00;15.00]	0.175
Temperature	36.50 [36.10;36.80]	36.40 [36.10;36.80]	36.50 [36.10;36.89]	0.442
RespiratoryRate	32.00 [24.00;39.00]	32.00 [23.00;39.00]	32.00 [25.00;40.00]	0.283
HeartRate	117.00 [101.00;133.00]	117.00 [101.25;133.00]	116.00 [101.00;132.00]	0.364
MAP	55.00 [46.00;112.25]	54.00 [46.00;113.00]	55.00 [46.00;112.00]	0.351
AcutePhysiologyScore	60.00 [45.75;78.00]	61.00 [46.00;79.00]	59.00 [45.00;78.00]	0.139
SOFA	5.00 [3.00;7.00]	5.00 [3.00;8.00]	5.00 [3.00;7.00]	0.023
ApacheScore	75.00 [58.00;93.00]	75.00 [59.00;94.00]	74.00 [58.00;93.00]	0.145
COPD:				0.631
0	4233 (92.75%)	1275 (93.07%)	2958 (92.61%)
1	331 (7.25%)	95 (6.93%)	236 (7.39%)
CHF:				1.000
0	4214 (92.33%)	1265 (92.34%)	2949 (92.33%)
1	350 (7.67%)	105 (7.66%)	245 (7.67%)
AMI:				0.982
0	4392 (96.23%)	1319 (96.28%)	3073 (96.21%)
1	172 (3.77%)	51 (3.72%)	121 (3.79%)
DM:				0.578
0	3943 (86.39%)	1190 (86.86%)	2753 (86.19%)
1	621 (13.61%)	180 (13.14%)	441 (13.81%)
PNEUMONIA:				0.892
0	3100 (67.92%)	933 (68.10%)	2167 (67.85%)
1	1464 (32.08%)	437 (31.90%)	1027 (32.15%)
RHYTHM:				0.460
0	3752 (82.21%)	1117 (81.53%)	2635 (82.50%)
1	812 (17.79%)	253 (18.47%)	559 (17.50%)
Blood.urea.nitrogen	30.00 [18.00;47.00]	30.00 [18.00;46.00]	30.00 [18.00;47.00]	0.824
ALP	88.00 [64.00;131.00]	88.00 [65.00;130.75]	88.00 [63.00;131.00]	0.417
Glucose	128.00 [101.00;172.00]	126.00 [100.00;171.00]	129.00 [101.00;173.00]	0.283
Serum.creatinine	1.45 [0.91;2.49]	1.45 [0.92;2.49]	1.45 [0.91;2.49]	0.998
AST	39.00 [22.00;87.00]	40.00 [22.00;88.00]	38.00 [22.00;86.00]	0.406
ALT	28.00 [17.00;59.00]	29.00 [17.00;58.00]	27.50 [17.00;59.00]	0.554
Total.bilirubin	0.70 [0.40;1.30]	0.70 [0.40;1.40]	0.70 [0.40;1.30]	0.450
Total.protein	5.70 [5.10;6.30]	5.70 [5.10;6.20]	5.70 [5.10;6.30]	0.758
Albumin	2.50 [2.00;2.90]	2.40 [2.00;2.90]	2.50 [2.10;2.90]	0.174
Serum.potassium	4.00 [3.60;4.50]	4.00 [3.60;4.50]	4.00 [3.60;4.50]	0.596
Sodium	138.00 [135.00;141.00]	138.00 [135.00;141.00]	138.00 [135.00;141.00]	0.494
Lactate	1.90 [1.20;3.10]	1.90 [1.20;3.10]	1.90 [1.20;3.10]	0.990
Platelets	177.00 [117.00;249.00]	175.00 [119.00;253.00]	178.00 [116.00;248.00]	0.583
RBC	3.49 [3.01;4.00]	3.50 [3.00;4.02]	3.49 [3.01;3.99]	0.557
MCHC	32.80 [31.80;33.70]	32.70 [31.70;33.60]	32.80 [31.80;33.70]	0.209
Hemoglobin	10.30 [8.90;11.80]	10.40 [8.90;11.90]	10.30 [8.90;11.80]	0.821
Red.cell.distribution.width	15.50 [14.20;17.40]	15.50 [14.20;17.40]	15.50 [14.20;17.40]	0.728
WBC	14.00 [9.10;20.40]	14.10 [8.90;20.54]	13.90 [9.18;20.30]	0.901
